# Supplementary material for: ST6Gal1 targets the ectodomain of ErbB2 in a site-specific manner and regulates gastric cancer cell sensitivity to trastuzumab
Source: Oncogene. 2021 May 4;40(21):3719–33. doi: 10.1038/s41388-021-01801-w (PMC8154592; doi:10.1038/s41388-021-01801-w)
Supplement: Supplementary file 7 — Table S2 [file 41388_2021_1801_MOESM7_ESM.xlsx]

## Sheet: ErbB2 GC Cells 1st Replicate
Table S2. Glycoproteomic data from ErbB2.
FILE	SAMPLE	GLYCOPEPTIDE				PEPTIDE		GLYCAN			BYONIC PARAMETERS
L2173002a	ErbB2 WT	Site	m/z	Charge	Mass (Da)	Mass +H (Da)	Sequence	Composition	Mass (Da)	Proposed Structure	Scan	Time	Score
		124	1363.86	4+	5452.4	3587.76	GTQLFEDNYALAVLDNGDPLNNTTPVTGASPGGLR	HexNAc(2)Hex(9)	1864.63		8154	33.1335	936.7
											8155	33.1374	838.8
											8153	33.127	652.2
											8156	33.1413	568
			1323.34		5290.34			HexNAc(2)Hex(8)	1702.58		8174	33.2024	505.5
											8175	33.2063	389.1
											8176	33.2102	368.2
											8173	33.1963	236.8
		187	1117.48	3+	3350.44	1485.8	NNQLALTLIDTNR	HexNAc(2)Hex(9)	1864.63		5686	24.55	736.7
											5687	24.5539	651.4
											5688	24.5578	545.1
											5685	24.5436	351.8
		530	1276.14	5+	6376.66	4171.89	GHCWGPGPTQCVNCSQFLRGQECVEECRVLQGLPR (2 MC)	HexNAc(4)Hex(5)NeuAc(2)	2204.77		6504	27.3986	417.9
											6505	27.4025	390.2
											6503	27.3923	264.1
											6506	27.4064	186.6
			1418.82	4+	5672.25	3408.42	GHCWGPGPTQCVNCSQFLRGQECVEECR (1 MC)	HexNAc(5)Hex(5)Fuc(3)	2263.83		4569	20.6522	427.4
											4570	20.6561	410
											4571	20.66	299.4
			1418.56	4+	5671.23			HexNAc(5)Hex(5)Fuc(1)NeuAc(1)	2262.81		4853	21.665	331.3
											4854	21.6689	98.5
											4855	21.6728	84
			1404.05	4+	5613.19			HexNAc(4)Hex(5)NeuAc(2)	2204.77		5303	23.2247	530.2
											5302	23.2208	517.8
											5304	23.2286	382.4
											5301	23.2147	314
			1367.79	4+	5468.15			HexNAc(4)Hex(5)Fuc(1)NeuAc(1)	2059.73		4879	21.7547	422.2
											4880	21.7632	163.4
											4881	21.7671	103.3
			1489.59	3+	4466.77	2260.98	GHCWGPGPTQCVNCSQFLR	HexNAc(4)Hex(5)Fuc(2)NeuAc(1)	2205.79		4928	21.928	611.7
											4927	21.9241	477.1
											4929	21.9319	376.1
											4926	21.9179	249.5
			1489.25	3+	4465.75			HexNAc(4)Hex(5)NeuAc(2)	2204.77		5545	24.0599	772.3
											5544	24.056	712.5
											5546	24.0638	507.8
											5543	24.0496	392.8
			1460.26	3+	4378.76			HexNAc(5)Hex(5)Fuc(2)	2117.78		4631	20.8843	404.1
											4632	20.8882	327.5
											4633	20.8965	148.5
			1459.91	3+	4377.74			HexNAc(5)Hex(5)NeuAc(1)	2116.76		5010	22.2108	327
											5009	22.2069	283.8
											5011	22.2147	104.5
			1440.91	3+	4320.71			HexNAc(4)Hex(5)Fuc(1)NeuAc(1)	2059.73		4968	22.0654	1026.4
											4967	22.0615	894.3
											4969	22.0693	862.2
											4966	22.055	478.5
			1411.57	3+	4232.7			HexNAc(5)Hex(5)Fuc(1)	1971.72		4661	20.9933	318.6
											4662	20.9972	309
											4663	21.0011	149.8
			1392.56	3+	4175.68			HexNAc(4)Hex(5)Fuc(2)	1914.7		4618	20.8349	768.7
											4617	20.831	711.3
											4619	20.8388	512.5
											4616	20.8215	355.4
			1392.22	3+	4174.66			HexNAc(4)Hex(5)NeuAc(1)	1913.68		5053	22.3594	301.2
											5054	22.3633	294.8
											5055	22.3672	247.8
			1375.87	3+	4125.61			HexNAc(2)Hex(9)	1864.63		4676	21.0464	882.8
											4675	21.0425	862.9
											4677	21.0503	703
											4674	21.0361	439.4
			1343.88	3+	4029.62			HexNAc(4)Hex(5)Fuc(1)	1768.64		4653	20.9653	331.4
											4654	20.9692	250.5
											4652	20.9592	158.4
											4655	20.9731	50.9
		629	1492.84	4+	3762.53	3762.53	FPDEEGACQPCPINCTHSCVDLDDKGCPAEQR	HexNAc(4)Hex(5)Fuc(2)NeuAc(1)	2205.79		3989	18.644	675.9
											3990	18.6479	749.3
											3991	18.6518	632.5
											3988	18.6378	280.8
			1407.55	4+	5627.17			HexNAc(2)Hex(9)	1864.63		3807	18.016	470.8
											3808	18.0199	295.2
											3809	18.0238	292.4
FILE	SAMPLE	GLYCOPEPTIDE				PEPTIDE		GLYCAN			BYONIC PARAMETERS
L2173003a	ErbB2 ST6GAL1 K.O. Clone 1	Site	m/z	Charge	Mass (Da)	Peptide Mass +H (Da)	Peptide Sequence	Composition	Mass (Da)	Proposed Structure	Scan	Time	Score
		187	1117.48	3+	3350.44	1485.8	NNQLALTLIDTNR	HexNAc(2)Hex(9)	1864.63		5622	24.2057	660.3
											5623	24.2096	501.1
											5624	24.2135	304.8
											5621	24.1994	278.5
		259	1213.91	5+	6065.51	4687.03	HSDCLACLHFNHSGICELHCPALVTYNTDTFESMPNPEGR	HexNAc(2)Hex(6)	1378.48		6071	25.7695	451.6
											6072	25.7734	420.5
											6070	25.7656	408.9
											6069	25.7563	254.6
		530	1367.79	4+	5468.15	3408.42	GHCWGPGPTQCVNCSQFLRGQECVEECR (1 MC)	HexNAc(4)Hex(5)Fuc(1)NeuAc(1)	2059.73		4910	21.7523	621.3
											4911	21.7562	591.8
											4912	21.7601	363.1
											4909	21.7461	348.6
			1131.96	4+	4524.81	2260.98	GHCWGPGPTQCVNCSQFLR	HexNAc(5)Hex(5)Fuc(3)	2263.83		4584	20.6301	792.2
											4585	20.634	626.3
											4583	20.6262	591.7
			1460.26	3+	4378.76			HexNAc(5)Hex(5)Fuc(2)	2117.78		4602	20.6931	815.9
											4601	20.6892	655.8
											4603	20.697	510.8
											4600	20.6829	455.8
			1441.25	3+	4321.73			HexNAc(4)Hex(5)Fuc(3)	2060.76		4574	20.5953	727.2
											4573	20.5914	621.2
											4575	20.5992	487.7
											4572	20.5813	330.4
			1440.91	3+	4320.71			HexNAc(4)Hex(5)Fuc(1)NeuAc(1)	2059.73		5074	22.3148	445.3
											5075	22.3187	293
											5076	22.3226	181.2
			1411.57	3+	4232.7			HexNAc(5)Hex(5)Fuc(1)	1971.72		4650	20.8606	761.5
											4649	20.8576	751.7
											4651	20.8637	565.9
											4648	20.8513	431.2
			1392.56	3+	4175.68			HexNAc(4)Hex(5)Fuc(2)	1914.7		4644	20.8403	916.2
											4643	20.8364	899.3
											4645	20.8442	632.9
											4642	20,20,8303	275.6
			1362.88	3+	4086.64			HexNAc(5)Hex(5)	1825.66		4657	20.8831	545.4
											4658	20.887	486.1
											4659	20.8908	285
			1343.88	3+	4029.62			HexNAc(4)Hex(5)Fuc(1)	1768.64		4630	20.7912	700.9
											4629	20.7873	652.1
											4631	20.7951	485.7
											4628	20.781	403
		629	1493.09	4+	5969.35	3762.53	FPDEEGACQPCPINCTHSCVDLDDKGCPAEQR	HexNAc(4)Hex(5)Fuc(4)	2206.81		3707	17.5783	690.9
											3708	17.5822	661.9
											3709	17.5861	577.6
											3706	17.5722	151.1
			1456.58	4+	5823.29			HexNAc(4)Hex(5)Fuc(3)	2060.76		3717	17.613	754.8
											3718	17.6169	628.1
											3719	17.6208	468.7
											3716	17.607	250.4
FILE	SAMPLE	GLYCOPEPTIDE				PEPTIDE		GLYCAN			BYONIC PARAMETERS
L2173004a	ErbB2 ST6GAL1 K.O. Clone 2	Site	m/z	Charge	Mass (Da)	Peptide Mass +H (Da)	Peptide Sequence	Composition	Mass (Da)	Proposed Structure	Scan	Time	Score
		187	1117.48	3+	3350.44	1485.8	NNQLALTLIDTNR	HexNAc(2)Hex(9)	1864.63		5682	24.3393	414.7
											5683	24.3432	351
											5684	24.3471	339
											5681	24.3333	201.7
		259	1246.32	5+	6227.56	4687.03	HSDCLACLHFNHSGICELHCPALVTYNTDTFESMPNPEGR	HexNAc(2)Hex(7)	1540.53		6133	25.9302	613.2
											6132	25.9263	576.8
											6134	25.9341	544.6
											6131	25.9201	264.2
			1213.91	5+	6065.51			HexNAc(2)Hex(6)	1378.48		6250	26.334	749.7
											6249	26.3301	728.2
											6248	26.3262	611.1
											6247	26.3197	361.3
		530	1247.33	5+	6231.62	4171.89	GHCWGPGPTQCVNCSQFLRGQECVEECRVLQGLPR (2 MC)	HexNAc(4)Hex(5)Fuc(1)NeuAc(1)	2059.73		6356	26.6997	407.7
											6357	26.7036	238.5
											6355	26.6935	96.1
											6358	26.7075	22.7
			1418.82	4+	5672.25	3408.42	GHCWGPGPTQCVNCSQFLRGQECVEECR (1 MC)	HexNAc(5)Hex(5)Fuc(3)	2263.83		4501	20.2533	635.9
											4500	20.2494	607
											4502	20.2572	459.8
											4499	20.2414	306.7
			1382.3	4+	5526.2			HexNAc(5)Hex(5)Fuc(2)	2117.78		4629	20.7164	524.6
											4630	20.7203	416
											4627	20.7064	303.8
			1368.05	4+	5469.17			HexNAc(4)Hex(5)Fuc(3)	2060.76		4636	20.7406	454.4
											4637	20.7445	442.7
											4635	20.7344	355
											4638	20.7484	254.6
			1345.79	4+	5380.14			HexNAc(5)Hex(5)Fuc(1)	1971.72		4644	20.7684	642.2
											4645	20.7723	540.7
											4646	20.7762	319.5
			1131.96	4+	4524.81	2260.98	GHCWGPGPTQCVNCSQFLR	HexNAc(5)Hex(5)Fuc(3)	2263.83		4663	20.8345	988.7
											4664	20.8383	796.4
											4662	20.8308	717.3
											4661	20.8245	374.2
			1460.26	3+	4378.76			HexNAc(5)Hex(5)Fuc(2)	2117.78		4685	20.9044	767.9
											4684	20.9006	696.8
											4686	20.9082	463.7
			1441.25	3+	4321.73			HexNAc(4)Hex(5)Fuc(3)	2060.76		4671	20.8623	1022.5
											4670	20.8584	892.3
											4672	20.8662	817
											4669	20.852	374
			1440.91	3+	4320.71			HexNAc(4)Hex(5)Fuc(1)NeuAc(1)	2059.73		5115	22.3786	658
											5114	22.3747	627.2
											5116	22.3825	311.2
			1411.57	3+	4232.7			HexNAc(5)Hex(5)Fuc(1)	1971.72		4691	20.9249	704.5
											4690	20.9213	683
											4692	20.9285	317.3
			1392.56	3+	4175.68			HexNAc(4)Hex(5)Fuc(2)	1914.7		4677	20.8812	880.1
											4676	20.8795	815.8
											4678	20.883	574.2
											4675	20.8733	365.4
		629	1493.09	4+	5969.35	3762.53	FPDEEGACQPCPINCTHSCVDLDDKGCPAEQR	HexNAc(4)Hex(5)Fuc(4)	2206.81		3792	17.8082	595.2
											3794	17.816	438.2
											3793	17.8121	434.7
											3791	17.802	279.1
FILE	SAMPLE	GLYCOPEPTIDE				PEPTIDE		GLYCAN			BYONIC PARAMETERS
L2173005a	ErbB2 ST6GAL1 K.O. Clone 3	Site	m/z	Charge	Mass (Da)	Peptide Mass +H (Da)	Peptide Sequence	Composition	Mass (Da)	Proposed Structure	Scan	Time	Score
		187	1098.51	5+	5488.52	3785.94	NPQLCYQDTILWKDIFHKNNQLALTLIDTNR (2 MC)	HexNAc(2)Hex(8)	1702.58		7993	32.4396	402.3
											7994	32.4435	193.5
											7995	32.4474	173.8
											7992	32.4327	60.3
			1117.48	3+	3350.44	1485.8	NNQLALTLIDTNR	HexNAc(2)Hex(9)	1864.63		5693	24.4613	666.6
											5694	24.4652	586.9
											5695	24.4691	491.1
											5692	24.455	346.6
		259	1246.32	5+	6243.56	4703.03	HSDCLACLHFNHSGICELHCPALVTYNTDTFESMPNPEGR	HexNAc(2)Hex(7)	1540.53		6073	25.7935	634.7
											6072	25.7911	616.5
											6071	25.7887	542.9
											6070	25.7825	309.7
			1217.11	5+	6081.5			HexNAc(2)Hex(6)	1378.48		5788	24.7871	542.3
											5789	24.791	523.6
											5787	24.7832	499.8
											5786	24.775	282
			1418.82	4+	5672.25	3408.42	GHCWGPGPTQCVNCSQFLRGQECVEECR (1 MC)	HexNAc(5)Hex(5)Fuc(3)	2263.83		4560	20.5836	628.3
											4559	20.581	617.7
											4561	20.5861	513.5
											4558	20.5748	295.8
			1382.3	4+	5526.2			HexNAc(5)Hex(5)Fuc(2)	2117.78		4576	20.6357	649.2
											4577	20.6388	487.7
											4574	20.6264	246.8
											4575	20.6326	628.4
			1368.05	4+	5469.17			HexNAc(4)Hex(5)Fuc(3)	2060.76		4567	20.6048	574.2
											4568	20.6087	490.2
											4569	20.6125	449.9
											4566	20.5986	288
			1131.96	4+	4524.81	2260.98	GHCWGPGPTQCVNCSQFLR	HexNAc(5)Hex(5)Fuc(3)	2263.83		4660	20.9219	739.5
											4659	20.9192	691.5
											4661	20.9246	660.9
			1460.26	3+	4378.76			HexNAc(5)Hex(5)Fuc(2)	2117.78		4672	20.9613	946
											4671	20.958	742.4
											4673	20.9646	719.9
											4670	20.9517	420.1
			1441.25	3+	4321.73			HexNAc(4)Hex(5)Fuc(3)	2060.76		4648	20.8807	499.9
											4647	20.8768	482.7
											4649	20.8846	364.8
			1440.91	3+	4320.71			HexNAc(4)Hex(5)Fuc(1)NeuAc(1)	2059.73		5118	22.4822	883.8
											5117	22.4783	812.2
											5119	22.4861	598.8
											5116	22.4721	365.6
			1411.57	3+	4232.7			HexNAc(5)Hex(5)Fuc(1)	1971.72		4696	21.038	915.8
											4695	21.0356	807.2
											4697	21.0404	653
											4694	21.0293	428.8
			1392.56	3+	4175.68			HexNAc(4)Hex(5)Fuc(2)	1914.7		4666	20.9408	966.8
											4665	20.9369	860.3
											4667	20.9446	747.8
											4664	20.9304	476.8
			1375.88	3+	4125.61			HexNAc(2)Hex(9)	1864.63		4688	21.0142	1068.7
											4687	21.0116	995.5
											4689	21.0168	806.5
											4686	21.0054	484.6
			1343.88	3+	4029.62			HexNAc(4)Hex(5)Fuc(1)	1768.64		4707	21.0732	725
											4708	21.0766	715.7
											4709	21.08	379.3
											4706	21.0671	224.1
			1321.86	3+	3963.56			HexNAc(2)Hex(8)	1702.58		4702	21.0561	1015.2
											4701	21.0522	982.3
											4703	21.06	823.1
											4700	21.0458	628.8
		629	1493.09	4+	5969.35	3762.53	FPDEEGACQPCPINCTHSCVDLDDKGCPAEQR	HexNAc(4)Hex(5)Fuc(4)	2206.81		3877	18.2147	296.6
											3879	18.2225	140.7
											3878	18.2186	112.6
			1456.58	4+	5823.29			HexNAc(4)Hex(5)Fuc(3)	2060.76		3935	18.4126	450.8
											3937	18.4204	252.3
											3936	18.4165	221.8
											3934	18.4065	116.1

## Sheet: ErbB2 GC Cells 2nd Replicate
Table S2. Glycoproteomic data from ErbB2.
FILE	SAMPLE	GLYCOPEPTIDE				PEPTIDE		GLYCAN			BYONIC PARAMETERS
L2173344a	ErbB2 WT	Site	m/z	Charge	Mass (Da)	Mass +H (Da)	Sequence	Composition	Mass (Da)	Proposed Structure	Scan	Time	Score
		124	1323.34	4+	5290.34	3587.76	GTQLFEDNYALAVLDNGDPLNNTTPVTGASPGGLR	HexNAc(2)Hex(8)	1702.58		9734	37.5914	954.5
											9735	37.5953	943.9
											9736	37.5992	784.3
											9733	37.5847	747.8
			1282.83	4+	5128.29			HexNAc(2)Hex(7)	1540.53		9788	37.7828	882.5
											9789	37.7867	764.9
											9790	37.7906	557.6
											9787	37.7758	522.9
		187	998.448	4+	3990.77	2126.14	DIFHKNNQLALTLIDTNR (1 MC)	HexNAc(2)Hex(9)	1864.63		7061	28.3912	779.1
											7062	28.3934	730.7
											7060	28.3839	666.8
			1117.48	3+	3350.44	1485.8	NNQLALTLIDTNR	HexNAc(2)Hex(9)	1864.63		6840	27.6434	667.9
											6841	27.6458	595
											6852	27.6482	551.9
											6839	27.6372	324
			1063.47	3+	3188.38			HexNAc(2)Hex(8)	1702.58		6858	27.701	715.9
											6859	27.7049	585.6
											6860	27.7088	576
											6857	27.6946	369.5
		530	1167.96	4+	4668.83	2260.98	GHCWGPGPTQCVNCSQFLR	HexNAc(5)Hex(5)NeuAc(2)	2407.85		6697	27.1572	973.1
											6698	27.161	869.8
											6696	27.1535	743.5
											6695	27.147	355.4
			1131.7	4+	2262.81			HexNAc(5)Hex(5)Fuc(1)NeuAc(1)	2262.81		6171	25.3357	960.9
											6172	25.3376	920.5
											6170	25.3339	783.6
											6169	25.3275	278.7
			1489.59	3+	2205.79			HexNAc(4)Hex(5)Fuc(2)NeuAc(1)	2205.79		6101	25.0963	776.8
											6100	25.0925	680.3
											6102	25.1002	634.2
											6099	25.086	374.5
			1117.19	4+	4465.75			HexNAc(4)Hex(5)NeuAc(2)	2204.77		6681	27.1044	931
											6682	27.1071	786.4
											6680	27.1017	786.3
											6679	27.0954	342.1
			1489.26	3+							6669	27.0639	902.6
											6668	27.06	754.5
											6670	27.0678	741.5
											6667	27.0536	450.9
			1440.91	3+	4320.71			HexNAc(4)Hex(5)Fuc(1)NeuAc(1)	2059.73		6177	25.351	1041.1
											6178	25.3531	912.2
											6176	25.3489	861.5
											6175	25.3422	495.3
			1080.93	4+							6189	25.386	870
											6188	25.3847	655.6
											6190	25.3872	642.9
											6187	25.3785	249.3
			1392.56	3+	4175.68			HexNAc(4)Hex(5)Fuc(2)	1914.7		5759	23.9288	992
											5758	23.9261	876.7
											5760	23.9315	762.8
											5757	23.9199	349.9
			1375.87	3+	4125.61			HexNAc(2)Hex(9)	1864.63		5775	23.9856	1132.2
											5774	23.9832	963
											5776	23.9879	955.6
											5773	23.9769	479.8
		629	1492.84	4+	5968.33	3762.53	FPDEEGACQPCPINCTHSCVDLDDKGCPAEQR	HexNAc(4)Hex(5)Fuc(2)NeuAc(1)	2205.79		5017	21.3963	1059.6
											5016	21.3925	905.4
											5018	21.4002	727.2
											5015	21.3862	317.8
FILE	SAMPLE	GLYCOPEPTIDE				PEPTIDE		GLYCAN			BYONIC PARAMETERS
L2173343a	ErbB2 ST6GAL1 K.O. Clone 1	Site	m/z	Charge	Mass (Da)	Mass +H (Da)	Sequence	Composition	Mass (Da)	Proposed Structure	Scan	Time	Score
		124	1364.1	4+	5452.4	3587.76	GTQLFEDNYALAVLDNGDPLNNTTPVTGASPGGLR	HexNAc(2)Hex(9)	1864.63		10037	37.2476	951.4
											10038	37.2515	885.4
											10039	37.2554	738.5
											10036	37.241	673.1
			1323.34	4+	5290.34			HexNAc(2)Hex(8)	1702.58		10177	37.7372	909
											10178	37.7411	860.6
											10179	37.745	731.6
											10176	37.7308	547.6
		187	1117.48	3+	3350.44	1485.8	NNQLALTLIDTNR	HexNAc(2)Hex(9)	1864.63		7222	27.4862	774.8
											7224	27.4939	619.3
											7223	27.49	606.3
											7221	27.4797	489.6
			1063.47	3+	3188.38			HexNAc(2)Hex(8)	1702.58		7260	27.6177	704.7
											7261	27.6216	550.2
											7262	27.6255	538.1
											7259	27.6114	327
			1009.45	3+	3026.33			HexNAc(2)Hex(7)	1540.53		7312	27.7964	542.7
											7313	27.8003	455.2
											7314	27.8042	365.7
											7311	27.7901	303.4
		530	1223.24	4+	4889.95	2260.98	GHCWGPGPTQCVNCSQFLR	HexNAc(6)Hex(6)Fuc(3)	2628.97		6191	23.928	575.7
											6190	23.9241	449
											6192	23.9318	388.7
			1131.96	4+	4524.81			HexNAc(5)Hex(5)Fuc(3)	2263.83		6200	23.957	910.3
											6199	23.9544	871.3
											6198	23.9519	670.7
											6197	23.9457	230.5
			1460.26	3+	4378.76			HexNAc(5)Hex(5)Fuc(2)	2117.78		6229	24.0435	926.7
											6228	24.0414	835.5
											6230	24.0457	766.6
											6227	24.0351	350.9
			1441.25	3+	4321.73			HexNAc(4)Hex(5)Fuc(3)	2060.76		6223	24.0276	969.6
											6222	24.0253	770.3
											6224	24.0299	664.6
											6221	24.0191	323.8
			1440.91	3+	4320.71			HexNAc(4)Hex(5)Fuc(1)NeuAc(1)	2059.73		6699	25.6555	568.1
											6698	26.6516	493
											6700	25.6594	341.9
											6697	25.6444	276.6
			1392.56	3+	4175.68			HexNAc(4)Hex(5)Fuc(2)	1914.7		6215	24.0052	1008.7
											6214	24.0031	852.6
											6216	24.0073	773
											6213	23.9967	402.7
			1343.88	3+	4175.68			HexNAc(4)Hex(5)Fuc(1)	1914.7		6247	24.101	984.6
											6246	24.0977	809.5
											6248	24.1043	737.5
											6245	24.0914	489.9
FILE	SAMPLE	GLYCOPEPTIDE				PEPTIDE		GLYCAN			BYONIC PARAMETERS
L2173342a	ErbB2 ST6GAL1 K.O. Clone 2	Site	m/z	Charge	Mass (Da)	Mass +H (Da)	Sequence	Composition	Mass (Da)	Proposed Structure	Scan	Time	Score
		124	1363.6	4+	5452.4	3587.76	GTQLFEDNYALAVLDNGDPLNNTTPVTGASPGGLR	HexNAc(2)Hex(9)	1864.63		9882	37.5127	968
											9883	37.5156	946.3
											9884	37.5184	715.9
											9881	37.5063	601.9
			1323.09	4+	5290.34			HexNAc(2)Hex(8)	1702.58		9906	37.5923	610.2
											9907	37.5962	547.8
											9908	37.6001	417.1
											9905	37.5862	334.6
		187	1117.48	3+	3350.44	1485.8	NNQLALTLIDTNR	HexNAc(2)Hex(9)	1864.63		7026	27.6413	773.1
											7027	27.6451	643.9
											7028	27.6488	571.6
											7025	27.6349	489.4
		530	1223.24	4+	4889.95	2260.98	GHCWGPGPTQCVNCSQFLR	HexNAc(6)Hex(6)Fuc(3)	2628.97		5911	23.7842	441.5
											5912	23.788	397
											5910	23.7803	350
			1131.96	4+	4524.81			HexNAc(5)Hex(5)Fuc(3)	2263.83		5942	23.8894	783.1
											5941	23.8864	767.5
											5940	23.8834	561.5
			1460.26	3+	4378.76			HexNAc(5)Hex(5)Fuc(2)	2117.78		5999	24.0828	828.8
											5998	24.0803	606.2
											6000	24.0853	585.4
											5997	24.074	342.9
			1441.25	3+	4321.73			HexNAc(4)Hex(5)Fuc(3)	2060.76		5953	23.9264	927
											5952	23.9225	835.2
											5954	23.9303	661.3
											5951	23.916	452.2
			1440.91	3+	4320.71			HexNAc(4)Hex(5)Fuc(1)NeuAc(1)	2059.73		6417	25.5162	815
											6416	25.5123	686.1
											6418	25.5201	677.3
											6415	25.5058	461.2
			1392.56	3+	4175.68			HexNAc(4)Hex(5)Fuc(2)	1914.7		5993	24.0631	1032.8
											5992	24.0592	826.3
											5994	24.067	776.4
		629	1493.09	4+	5969.35	3762.53	FPDEEGACQPCPINCTHSCVDLDDKGCPAEQR	HexNAc(4)Hex(5)Fuc(4)	2206.81		4929	20.4037	384.1
											4930	20.4076	348.1
											4931	20.4115	338.2
											4929	20.3977	143.9
FILE	SAMPLE	GLYCOPEPTIDE				PEPTIDE		GLYCAN			BYONIC PARAMETERS
L2173341a	ErbB2 ST6GAL1 K.O. Clone 3	Site	m/z	Charge	Mass (Da)	Mass +H (Da)	Sequence	Composition	Mass (Da)	Proposed Structure	Scan	Time	Score
		124	1363.86	4+	5452.4	3587.76	GTQLFEDNYALAVLDNGDPLNNTTPVTGASPGGLR	HexNAc(2)Hex(9)	1864.63		9779	37.6264	1046.7
											9780	37.6303	915.8
											9778	37.6196	821.5
											9781	37.6342	767.4
		187	1117.48	3+	3350.44	1485.8	NNQLALTLIDTNR	HexNAc(2)Hex(9)	1864.63		6865	27.6046	748.6
											6866	27.6085	574.5
											6867	27.6124	548.9
											6864	27.5985	308.1
		530	1418.82	4+	5672.25	3408.42	GHCWGPGPTQCVNCSQFLRCQECVEECR (1 MC)	HexNAc(5)Hex(5)Fuc(3)	2263.83		5723	23.6954	541.5
											5724	23.6993	515.7
											5725	23.7032	423.9
											5722	23.6892	295.3
			1131.96	4+	4524.81	2260.98	GHCWGPGPTQCVNCSQFLR				5774	23.8698	850.8
											5775	23.8718	660.7
											5773	23.8678	547
			1460.26	3+	4378.76			HexNAc(5)Hex(5)Fuc(2)	2117.78		5816	24.0037	942
											5815	24.002	739.9
											5817	24.0054	680.8
											5814	24.9957	360.7
			1095.44	4+							5830	24.0455	679.1
											5829	24.0432	596.6
											5831	24.0478	562.9
			1441.25	3+	4321.73			HexNAc(4)Hex(5)Fuc(3)	2060.76		5784	23.9002	1012.3
											5785	23.093	812.3
											5783	23.8964	787.5
											5782	23.8901	346.3
			1440.91	3+	4320.71			HexNAc(4)Hex(5)Fuc(1)NeuAc(1)	2059.73		6306	25.6804	902.2
											3+	25.6772	763.3
											6307	25.6836	683.4
											6304	25.6676	472.1
			1392.56	3+	4175.68			HexNAc(4)Hex(5)Fuc(2)	1914.7		5792	23.9266	974
											5791	23.9241	880.4
											5793	23.929	724.4
											5790	23.9177	443.2

## Sheet: ErbB2 + Gastric Adenocarcinoma 
Table S2. Glycoproteomic data from ErbB2.
FILE	SAMPLE	GLYCOPEPTIDE				PEPTIDE		GLYCAN			BYONIC PARAMETERS
L20192000200	Intestinal-Subtype ErbB2-Positive Gastric Adenocarcinoma	Site	m/z	Charge	Mass (Da)	Mass +H (Da)	Sequence	Composition	Mass (Da)	Proposed Structure	Scan	Time	Score
		124	1368.86	4+	5452.4	3587.76	GTQLFEDNYALAVLDNGDPLNNTTPVTGASPGGLR	HexNAc(2)Hex(9)	1864.63		14112	33.37	103.9
											14113	33.37	64.4
			1323.34	4+	5290.34			HexNAc(2)Hex(8)	1702.58		14135	33.42	225
											14136	33.43	33.7
